# Supplementary material for: Comparative Effects of Deferiprone and Salinomycin on Lead-Induced Disturbance in the Homeostasis of Intrarenal Essential Elements in Mice
Source: Int J Mol Sci. 2022 Apr 15;23(8):4368. doi: 10.3390/ijms23084368 (PMC9027580; doi:10.3390/ijms23084368)
Supplement: Supplementary file 1 [file ijms-23-04368-s001.zip]

Archive with 1 entries (1 files):
- ijms-1656430-supplementary.pdf
